# Supplementary material for: R/BHC: fast Bayesian hierarchical clustering for microarray data
Source: BMC Bioinformatics. 2009 Aug 6;10:242. doi: 10.1186/1471-2105-10-242 (PMC2736174; doi:10.1186/1471-2105-10-242)
Supplement: Additional file 8 — BHC cluster membership. BHC cluster membership [file 1471-2105-10-242-S8.zip]

Archive with 1 entries (1 files):
- sup8.csv
