# Supplementary material for: R/BHC: fast Bayesian hierarchical clustering for microarray data
Source: BMC Bioinformatics. 2009 Aug 6;10:242. doi: 10.1186/1471-2105-10-242 (PMC2736174; doi:10.1186/1471-2105-10-242)
Supplement: Additional file 8 — BHC cluster membership. BHC cluster membership [file 1471-2105-10-242-S8.zip › sup8.csv]

clusterID	label
1	At1g59500, At2g26400, At5g41610, At1g61820, At3g06490, At3g28580, At5g43910, At4g37010, At2g29470, At3g48450, At2g38250, At3g28510, At4g14630, At5g13080, At1g53100, At4g16740, At1g76470, At4g36700, At3g61930, At4g26120, At2g25460, At3g17690, At5g12340, At2g45760, At2g30400, At5g24540, At2g30830, At1g30135, At1g30850, At1g32350, At5g64530, At2g06255, At1g55780, At2g13810, At1g74080, At1g57650, At5…
2	At1g35910, At5g13320, At1g55610, At5g06190, At3g14060, At5g67080, At3g60120, At5g22540, At5g18270, At2g37750, At5g26731, At1g43160, At2g38340, At4g23450, At2g34500, At2g22560, At4g00700, At2g23110, At3g09910, At3g55890, At2g35730, At3g10320, At1g48000
3	At2g19570, At3g57240, At1g33960, At1g57630, At1g13340, At1g15520, At1g61120, At1g19250, At3g11340
4	At1g21550, At1g01340, At3g06890, At3g22160, At1g16420, At3g54150, At2g15760, At1g08050, At3g22910, At2g32190, At1g76070, At1g57560, At3g25250, At2g14290, At5g66640, At1g73805, At2g44840, At3g48650, At1g30040, At5g22530, At5g42380, At2g32140, At1g69790, At2g27310
5	At1g75440, At1g64610, At4g25390, At3g02140, At1g69840, At1g76040, At3g14050, At1g73500, At4g36900, At1g04310, At5g65280, At1g51780, At5g16830, At3g61630, At4g26060, At3g60420, At1g64950, At4g39670, At5g17760, At1g73480, At1g32870, At2g39350, At3g57520, At4g36990, At1g61800, At3g50910, At2g16720, At3g17800, At1g63720, At3g25870, At1g48320, At3g06500, At4g12410, At4g27410, At1g08920, At2g25620, At5…
6	At3g27560, At5g44420, At2g26020, At5g62020, At5g54730, At2g27830, At4g27280, At3g15760
7	At2g43680, At2g42400, At3g57480, At3g07720, At5g63970, At5g01980, At1g22400, At2g34070, At1g11400, At2g02710, At5g50570, At3g01430, At3g12630, At1g33110, At4g15420, At2g03760, At4g31290, At4g34590, At1g04985, At5g13760, At4g32440, At3g10490, At1g02310, At2g14620, At3g48350, At2g29400, At4g26270, At3g26840, At4g21450, At5g23590, At3g04060, At5g53830, At1g54120, At1g11480, At3g11100, At1g26920, At1…
8	At1g59640, At2g31260, At1g53560, At4g38060, At2g40435, At3g21700, At1g54030, At1g25500, At1g52720
9	At1g32450, At5g49700, At4g25810, At2g31945, At3g60140, At1g80160
10	At2g15830, At1g08510, At3g47340, At3g53720, At3g01770, At1g27650, At1g01770, At1g26665, At1g76490, At1g05620, At2g46490
11	At5g10380, At1g71330, At1g43910, At4g39030, At3g52430, At1g28480, At5g61900, At1g73080, At1g74100, At1g72900, At2g06050, At1g17380, At1g23850, At4g17500, At3g09940, At1g74950, At4g21830, At2g47000, At4g21850, At4g27860, At5g13220, At3g25780
12	At3g61580, At3g51600, At5g67070, At2g03480, At1g02270, At3g08990, At1g26770, At3g17420, At4g01850, At1g21070, At2g46520, At5g11260, At3g60450, At4g15780, At2g41730
13	At3g50260, At3g46640, At2g27500, At1g62840, At5g62520, At5g42900, At4g33980
14	At3g07370, At5g07440, At1g65220, At3g57390, At2g03270, At4g16000, At4g20380, At5g56340, At3g01650, At3g46510, At3g08760, At1g50640, At5g42940, At5g57630, At2g38560, At5g47240, At3g10980, At3g58620, At1g21670, At3g04110, At1g29670, At5g43150, At2g27510, At1g70590, At2g25190, At3g27880, At5g46840, At5g39040, At5g53970, At3g57880, At3g51895, At3g19840, At4g20320, At4g02550, At5g57150, At4g12790, At4…
15	At5g14030, At5g03610, At4g16660, At4g24190, At1g04980, At5g03160, At5g28540, At5g61790, At4g29520
16	At3g61490, At5g46330, At1g68585, At4g25880, At1g07090, At5g01210, At1g19740, At5g44190, At4g13340, At4g16370, At3g54400, At3g16520, At5g48930, At5g11000, At5g07340, At4g13510, At4g01720, At1g17360, At3g44450, At3g11170, At5g62630, At2g30010, At1g71880, At3g06070, At5g46450, At5g63410, At3g52500, At3g47380, At5g50460, At1g51805, At3g28200, At1g68520, At1g42550, At1g65490, At4g02770, At3g22120, At3…
17	At1g60870, At1g17340, At4g26400, At2g36670, At4g18160, At4g30790, At1g02750, At4g11860, At2g32150, At2g39570, At3g15770, At2g45170, At5g16110, At5g49450, At4g09460, At2g44130, At3g59940, At3g07350, At5g24890, At1g24440, At4g02075, At3g26510
18	At1g72940, At5g45110, At3g56400, At1g72920, At4g36030, At4g39780, At4g16860, At2g28080, At4g23060, At1g77760, At3g25890, At3g44720, At4g29740
19	At5g65660, At3g12920, At5g63450, At5g64880, At1g12320, At1g72890, At1g48260, At5g46240, At4g00755, At1g33720, At5g28050, At4g33666, At1g70480, At3g56620, At4g25700, At3g47540, At4g31780, At2g29440, At5g60800, At1g19640, At2g40670, At3g17510, At3g52870, At5g14420, At5g65890, At4g04840, At2g45770, At5g67190, At2g46030, At2g21640, At1g14120, At3g15950, At3g16430, At5g24420, At5g23820, At3g16460, At1…
20	At4g36710, At1g67970, At5g22630, At1g23550, At4g28140, At4g36010, At5g54940, At3g21560, At2g28085, At1g77500, At2g17220, At3g13100, At4g19460, At4g35600, At2g30040, At2g01890, At3g62260, At2g46400, At2g30020, At2g41640, At4g24380, At4g18170, At5g65300, At3g19970, At5g24590, At1g25550, At1g32920, At4g17615, At3g61190, At5g66650, At1g01560, At1g61340, At1g72520, At1g76650, At1g80840, At3g50930, At2…
21	At3g03640, At1g30110, At4g09420, At2g16430, At4g19960, At1g63880, At3g52190, At2g38940, At3g56880, At1g14720, At4g24240, At3g07390, At5g03700, At4g27652, At1g51820, At1g24530, At3g05320, At1g65400, At4g01250, At2g35930, At2g02220, At3g52450, At1g65390
22	At5g55050, At1g51680, At2g32540, At1g64500, At3g26590, At2g19650, At1g67330, At3g10420, At2g30490, At5g54160, At1g13080, At2g36790, At4g16690, At1g68440, At3g49160, At3g22060, At2g28200, At1g64400, At2g21970, At5g18670, At2g41250
23	At1g26410, At1g30700, At2g39200, At1g08090, At2g44380, At5g43370, At4g32650, At5g64100, At3g46280, At4g20000, At4g25350, At2g25470, At2g42360, At5g48430, At1g12940, At2g17740, At2g39380, At4g01750, At2g42060, At4g07820, At2g39530, At2g44370, At3g55150, At1g05300, At1g51850, At5g44910, At1g64170
24	At3g24090, At1g69930, At5g53110, At1g51920, At5g67340, At2g19190, At1g49000, At2g46150
25	At5g48540, At1g26420, At1g65500, At5g37600, At1g19180, At4g20860, At1g18390, At1g30720, At4g12720, At3g08720, At1g19380, At1g07000, At5g67450, At5g52760, At5g50200, At2g29120, At2g37710, At5g39670, At4g02330, At4g04220, At5g58940, At1g73800, At4g23810, At4g23190, At5g01540, At3g54420
26	At5g12420, At3g49780, At5g46050, At1g22900, At1g72060, At3g09270, At1g13700, At4g21870, At2g28930, At5g39020, At3g47800, At1g19610, At3g23550, At3g19930, At3g50740, At5g20050, At2g15080, At4g36430, At5g64120, At4g36670, At4g27730, At1g21310, At5g44390, At3g13790, At1g51800, At1g51790, At5g53550, At1g17860, At2g25000, At1g62790, At2g26440, At4g08850, At4g23130, At1g56120
27	At4g38940, At4g12480, At1g33420, At5g61590, At5g39080, At5g07580, At3g08970, At2g40650, At2g04450, At5g14730, At5g50760, At3g13610
28	At4g28240, At4g34630, At3g45290, At1g67940, At1g74710, At4g36220, At5g45380, At3g54960, At1g53310, At2g04100, At4g18930, At1g79110, At1g77510, At1g21750
29	At4g29700, At2g22330, At4g11530, At4g01700, At1g80460, At1g56220, At1g70520, At4g20780, At5g66490, At1g66920, At3g26230
